# Supplementary material for: New Pollen Morphological Perspectives into Vernonia (Compositae—Vernonieae) from Madagascar
Source: Plants (Basel). 2026 Jun 22;15(12):1927. doi: 10.3390/plants15121927 (PMC13306231; doi:10.3390/plants15121927)
Supplement: Supplementary file 1 [file plants-15-01927-s001.zip]

Archive with 7 entries (7 files):
- Supplementary Material Figure S1.png
- Supplementary Material Table S1.pdf
- Supplementary Material Table S2.pdf
- Supplementary Material Table S3.pdf
- Supplementary Material Table S4.pdf
- Supplementary Material Table S5.pdf
- Supplementary Material Table S6.pdf
